# Supplementary material for: Bioinformatics Analysis of the Molecular Networks Associated with the Amelioration of Aberrant Gene Expression by a Tyr–Trp Dipeptide in Brains Treated with the Amyloid-β Peptide
Source: Nutrients. 2023 Jun 13;15(12):2731. doi: 10.3390/nu15122731 (PMC10305223; doi:10.3390/nu15122731)
Supplement: Supplementary file 1 [file nutrients-15-02731-s001.zip]

Archive with 1 entries (1 files):
- nutrients-2381356-supplementary.pptx
